# Supplementary material for: Potential of Multiplex Polymerase Chain Reaction Performed on Protected Telescope Catheter Samples for Early Adaptation of Antimicrobial Therapy in ARDS Patients
Source: J Clin Med. 2022 Jul 27;11(15):4366. doi: 10.3390/jcm11154366 (PMC9369416; doi:10.3390/jcm11154366)
Supplement: Supplementary file 1 [file jcm-11-04366-s001.zip]

Archive with 1 entries (1 files):
- jcm-1776682-supplementary.pdf
